# Supplementary material for: The Homoleptic Curcumin–Copper Single Crystal (ML2): A Long Awaited Breakthrough in the Field of Curcumin Metal Complexes
Source: Molecules. 2023 Aug 12;28(16):6033. doi: 10.3390/molecules28166033 (PMC10458717; doi:10.3390/molecules28166033)
Supplement: Supplementary file 1 [file molecules-28-06033-s001.zip]

Archive with 1 entries (1 files):
- molecules-2501721-supplementary.pdf
